# Supplementary material for: Multi-class, unsupervised detection and classification of biological and anthropogenic sounds in coral reefs
Source: PLoS Comput Biol. 2026 Jul 20;22(7):e1014516. doi: 10.1371/journal.pcbi.1014516 (PMC13411937; doi:10.1371/journal.pcbi.1014516)
Supplement: S1 Audio — Audio files are produced for the nine characterized classes by collating ten randomly-selected one-second sound samples with a very high-likelihood score (L>0.999) for that class. (ZIP) [file pcbi.1014516.s001.zip]

Archive with 9 entries (9 files):
- damselfish1.wav
- damselfish2.wav
- holocentrid.wav
- humpback1.wav
- humpback2.wav
- humpback3.wav
- parrotfish.wav
- ship.wav
- unknown.wav
